# Supplementary material for: Ionic Liquid-Based Green Emulsion Liquid Membrane for the Extraction of the Poorly Soluble Drug Ibuprofen
Source: Molecules. 2023 Mar 3;28(5):2345. doi: 10.3390/molecules28052345 (PMC10005223; doi:10.3390/molecules28052345)
Supplement: Supplementary file 1 [file molecules-28-02345-s001.zip]

Archive with 1 entries (1 files):
- molecules-2188038-supplementary.pdf
